# Supplementary material for: Chromosome-scale genome assembly of Naematelia sinensis (Jin Er mushroom) offers new insights into the distinct mating-type genomes feature and genome evolution
Source: Front Microbiol. 2026 Apr 2;17:1669303. doi: 10.3389/fmicb.2026.1669303 (PMC13085929; doi:10.3389/fmicb.2026.1669303)
Supplement: Supplementary file 9 [file Table_1.xlsx]

## Sheet: TableS1
Table S1. Mating test between different types of monokaryotic basidiospore
Tested strains	NS-27	NS-29	NS-45	NS-58
NS-27	-	-	+	-
NS-29	-	-	-	+
NS-45	+	-	-	-
NS-58	-	+	-	-
Note: ‘+’ represents compatible mating reaction (germination tubes and clamp connection), ‘-’ represents incompatible mating reaction.

## Sheet: TableS2
Table S2. Comparison of assembly results from Hifiasm and Nextdenovo.
Sample	Assembler	GenomeSize	N50(bp)	MaxLen(bp)	Contig_Num	BUSCO	QV	Completeness
NS-27	hifiasm	20.25.Mb	1823440	3950219	55	0.856	45.26	89.78
	Nextdenovo	20.73.Mb	1757723	2543173	13	0.941	57.51	99.75
NS-29	hifiasm	18.76.Mb	2341609	3774964	88	0.762	44.89	79.25
	Nextdenovo	20.80.Mb	1765968	2539498	13	0.941	56.99	99.75
NS-45	hifiasm	20.40.Mb	1762575	2999903	103	0.762	43.37	84.27
	Nextdenovo	20.77.Mb	1762447	2537851	13	0.942	54.72	99.62
NS-58	hifiasm	19.64.Mb	1815167	4469936	70	0.794	45.6	84.34
	Nextdenovo	20.82.Mb	1749571	2554102	13	0.941	57.38	99.64
Note: BUSCO verison: 5.2.2, basidiomycota_odb10

## Sheet: TableS3
Table S3. BUSCO analysis results of the four Naematelia sinensis genomes.
BUSCO (v5.2.2, basidiomycota_odb10)	NS-27		NS-29		NS-45		NS-58
	Number	Percentage	Number	Percentage	Number	Percentage	Number	Percentage
Complete BUSCOs (C)	1713	0.971	1710	0.97	1709	0.969	1706	0.968
Complete and single-copy BUSCOs (S)	1713	0.971	1709	0.969	1708	0.968	1705	0.967
Complete and duplicated BUSCOs (D)	0	0	1	0.001	1	0.001	1	0.001
Fragmented BUSCOs (F)	18	0.01	17	0.01	20	0.011	19	0.011
Missing BUSCOs (M)	33	0.019	37	0.02	35	0.02	39	0.021
Total BUSCO groups searched	1764	1	1764	1	1764	1	1764	1
BUSCO (v6.0.0, basidiomycota_odb12)
Complete BUSCOs (C)	2318	0.962	2318	0.962	2321	0.963	2316	0.961
Complete and single-copy BUSCOs (S)	2317	0.962	2317	0.962	2320	0.963	2315	0.961
Complete and duplicated BUSCOs (D)	1	0.001	1	0	1	0.001	1	0
Fragmented BUSCOs (F)	18	0.007	19	0.008	18	0.007	19	0.008
Missing BUSCOs (M)	73	0.03	72	0.03	70	0.029	74	0.031
Total BUSCO groups searched	2409	1	2409	1	2409	1	2409	1

## Sheet: TableS4
Table S4. Merqury evaluation of the four N. sinensis genomes
	NS-27	NS-29	NS-45	NS-58
k-mer completeness	99.75	99.75	99.62	99.64
quality value (QV)	57.51	56.99	54.72	57.38
Error rate	1.77035e-06	1.99949e-06	3.3672e-06	1.82479e-06

## Sheet: tableS5
Table S5. The statistics of HiC assembly results for four N. sinensis genomes
ChrID	NS-27	NS-29	NS-45	NS-58
Chr01	2543173	2539498	2537851	2554102
Chr02	2298698	2341532	2335355	2331840
Chr03	2162291	2157719	2155631	2145461
Chr04	1815116	1831713	1821156	1828430
Chr05	1800430	1790702	1806269	1822644
Chr06	1757723	1765968	1762447	1749571
Chr07	1739158	1739201	1739008	1739162
Chr08	1537135	1537928	1545674	1540800
Chr09	1465481	1465464	1465463	1465507
Chr10	1358553	1365282	1351226	1364941
Chr11	1150209	1132279	1119758	1150335
Chr12	1050532	1055661	1055998	1054788
HiC_scaffold_7	55658	77001	76239	77225
Total	20734157	20799948	20772075	20824806

## Sheet: TableS6
Table S6. The statistics of Telomere analysis results for four N. sinensis genomes
5′ Telomere repeat monomer: (CCCCCTAA)n
3′ Telomere repeat monomer: (TTAGGGGG)n
	NS-27			NS-29			NS-45			NS-58
Chromosome	Size(bp)	5′ Telomere	3′ Telomere	Size(bp)	5′ Telomere	3′ Telomere	Size(bp)	5′ Telomere	3′ Telomere	Size(bp)	5′ Telomere	3′ Telomere
Chr01	2543173	yes	yes	2539498	yes	yes	2537851	yes	yes	2554102	yes	yes
Chr02	2298698	yes	yes	2341532	yes	yes	2335355	yes	yes	2331840	yes	yes
Chr03	2162291	yes	yes	2157719	yes	yes	2155631	yes	yes	2145461	yes	yes
Chr04	1815116	yes	yes	1831713	yes	yes	1821156	yes	yes	1828430	yes	yes
Chr05	1800430	yes	yes	1790702	yes	yes	1806269	yes	yes	1822644	yes	yes
Chr06	1757723	yes	yes	1765968	yes	yes	1762447	yes	yes	1749571	yes	yes
Chr07	1739158	yes	yes	1739201	yes	yes	1739008	yes	yes	1739162	yes	yes
Chr08	1537135	yes	yes	1537928	yes	yes	1545674	yes	yes	1540800	yes	yes
Chr09	1465481	yes	yes	1465464	yes	yes	1465463	yes	yes	1465507	yes	yes
Chr10	1358553	yes	yes	1365282	yes	yes	1351226	yes	yes	1364941	yes	yes
Chr11	1150209	yes	yes	1132279	yes	yes	1119758	yes	yes	1150335	yes	yes
Chr12	1050532	yes	yes	1055661	yes	yes	1055998	yes	yes	1054788	yes	yes

## Sheet: TableS7
Table S7 . Statistical results of repeat sequences in the four N. sinensis genomes
Repeat		NS-27			NS-29			NS-45			NS-58
	Number of Elements	Length (Bp)	% in genome	Number of Elements	Length (Bp)	% in genome	Number of Elements	Length (Bp)	% in genome	Number of Elements	Length (Bp)	% in genome
DNA	540	122612	0.591353	412	105941	0.509333	424	50834	0.244723	490	120278	0.577571
LINE	260	23420	0.112954	270	23185	0.111467	266	22678	0.109175	270	23762	0.114104
SINE	9	887	0.004278	11	1023	0.004918	4	819	0.003943	10	943	0.004528
LTR	720	211219	1.0187	812	243015	1.16834	792	324269	1.56108	855	310955	1.4932
LTR/Gypsy	567	183408	0.884569	638	218577	1.05085	594	248325	1.19548	679	269609	1.29465
LTR/Copia	83	17416	0.0839967	104	13512	0.0649617	130	72747	0.350215	104	43175	0.207325
Simple_repeat	17830	520304	2.50941	17855	519613	2.49815	17994	525242	2.5286	17871	520027	2.49715
Unknown	172	1046	0.005045	30	1263	0.006072	132	1381	0.006648	87	1408	0.006761
Total	19531	869117	4.19172	19390	887307	4.26591	19612	925777	4.45683	19583	965114	4.63444

## Sheet: TableS8
Table S8. Statistical results of noncoding RNAs in the four N. sinensis genomes
Type	NS-27			NS-29			NS-45			NS-58
	Number of Elements	Total_length	Average length	Number of Elements	Total_length	Average length	Number of Elements	Total_length	Average length	Number of Elements	Total_length	Average length
rRNA	12	24926	2077.17	18	37389	2077.17	12	24926	2077.17	24	49852	2077.17
snRNA	4	380	95	4	380	95	4	380	95	4	380	95
tRNA	25	2243	89.72	25	2244	89.76	25	2244	89.76	25	2243	89.72
miRNA	0	0	0	0	0	0	0	0	0	0	0	0

## Sheet: TableS9
Table S9. Number of functional annotations for predicted genes in the four N. sinensis assembly
	NS-27		NS-29		NS-45		NS-58
Database	Annotated number	Percentage	Annotated number	Percentage	Annotated number	Percentage	Annotated number	Percentage
Annotated Gene	6477	0.9846	6503	0.9916	6497	0.9904	6494	0.9896
NR	6328	0.962	6397	0.9754	6390	0.9741	6387	0.9733
pfam	5066	0.7701	6313	0.9626	6310	0.9619	6319	0.963
KEGG	4105	0.624	5045	0.7693	5044	0.7689	5050	0.7696
Swissport	3626	0.5512	3623	0.5525	3609	0.5502	3614	0.5507
GO	3581	0.5444	3577	0.5454	3563	0.5431	3565	0.5433
COG	2471	0.3756	948	0.1446	2453	0.3739	2471	0.3766
TCDB	710	0.1079	703	0.1072	698	0.1064	703	0.1071
Card	109	0.0166	113	0.0172	110	0.0168	110	0.0168

## Sheet: TableS10
Table S10. Download of collinear species genomes
Species	Strain	Genome size(Mb)	Contigs number	Contig N50 length (Mb)	GC content(%)	Level	Download website
Naematelia aurantialba	NX-20	21	15	1.8	56.5	contig	https://www.ncbi.nlm.nih.gov/datasets/genome/GCA_021527695.1/
Tremella fuciformis	TWW01-AX	28.4	17	2.4	56.5	Chromosome	https://www.ncbi.nlm.nih.gov/datasets/genome/GCA_030708415.1/
Tremella fuciformis	Tr01	28.1	11	2.7	56.5	Chromosome	https://www.ncbi.nlm.nih.gov/datasets/genome/GCA_030708415.1/

[truncated: 6 more sheets: Table S11, Table12, Table S13, TableS14, TableS15, TableS16]
